# Supplementary material for: Microbiome changes: an indicator of Parkinson’s disease?
Source: Transl Neurodegener. 2019 Dec 24;8:38. doi: 10.1186/s40035-019-0175-7 (PMC6929290; doi:10.1186/s40035-019-0175-7)
Supplement: Supplementary file 1 — Additional file 1: Table S1. Compliation of the reported findings from stool microbiome studies comparing PD patients to healthy controls. + = higher in PD patients; - = higher in controls subjects; * = p < 0.05. [file 40035_2019_175_MOESM1_ESM.xlsx]

## Sheet: Sheet2
Additional file 1: Table S1. Compliation of the reported findings from stool microbiome studies comparing PD patients to healthy controls. + = higher in PD patients; - = higher in controls subjects; * = p < 0.05
					Qian et al	Lin et al	Bedarf et al	Petrov et al	Keshavarzian et al	Scheperjans et al	Hopfner et al	Hasegawa et al	Li et al	Hill-Burns	Unger et al	Heintz-Buschart	Li, F et al	Pietrucci et al	Lin A et al
				alpha diversity	+'*	+'*	=	-'*	+'*	=	=		=					=	=
				Beta diversity	*	*	*	*	*	*	*			*			*	*	*
				Class
			Proteobacteria	Alphaproteobacteria		+'*
			Proteobacteria	Betaproteobacteria			+'
			Proteobacteria	Deltaproteobacteria			+'
			Proteobacteria	Gammaproteobacteria			-'*
			Actinobacteria	Actinobacteria			-'
			Bacteroidetes	Bacteroidia			-'*
			Bacteroidetes	Flavobacteriia	-'*		-'*
			Bacteroidetes	Sphingobacteriia	+'*
			Deferribacteres	Deferribacteres		+'*
			Firmicutes	Bacilli			-'*
			Firmicutes	Clostridia			+'
			Firmicutes	Erysipelotrichia	+'*	+'*	-'*
			Firmicutes	Negativicutes			-'
			Fusobacteria	Fusobacteriia			-'
			Tenericutes	Mollicutes		+'*
			Verrucomicrobia	Verrucomicrobiae		+'*	+'*									+'*	+'*
			Archaea	Methanobacteria			+'
		Phylum	Class	Order
		Proteobacteria	Alphaproteobacteria	Sphingomonadales	+'*
		Proteobacteria	Alphaproteobacteria	Rhizobiales	+'*	+'*
		Proteobacteria	Gammaproteobacteria	Xanthomonadales	+'*
		Proteobacteria	Gammaproteobacteria	Pseudomonadales	+'*
		Actinobacteria	Actinobacteria	Actinomycetales	-'*											+'*
		Bacteroidetes	Flavobacteriia	Flavobacteriales	-'*
		Bacteroidetes	Sphingobacteria	Sphingobacteriales	+'*
		Deferribacteres	Deferribacteres	Deferribacterales		+'*
		Firmicutes	Erysielpelotrichia	Erysipelotrichales	+'*	+'*
		Verrucomicrobia	Verrucomicrobiae	Verrucomicrobiales		+'*										+'*	+'*
		Archaea	Nitrosphaeria	Nitrososphaerales	+'*
				Bacteroidales													-'*
	Phylum	Class	Order	Family
	Proteobacteria	Alphaproteobacteria	Caulobacterales	Hyphomonadaceae															-'*
	Proteobacteria	Alphaproteobacteria	Rhizobiales	Bradyrhizobiaceae						+'*	-'
	Proteobacteria	Alphaproteobacteria	Rhizobiales	Brucellaceae															-'*
	Proteobacteria	Alphaproteobacteria	Rhizobiales	Methylobacteriaceae															-'*
	Proteobacteria	Alphaproteobacteria	Sphingomonadales	Sphingomonadaceae	+'*														-'*
	Proteobacteria	Betaproteobacteria	Burkholderiales	Alcaligenaceae									-'
	Proteobacteria	Betaproteobacteria	Burkholderiales	Burkholderiales incertae sedis	+'*
	Proteobacteria	Betaproteobacteria	Burkholderiales	Comamonadaceae															-'*
	Proteobacteria	Betaproteobacteria	Burkholderiales	Oxalobacteraceae			+'
	Proteobacteria	Betaproteobacteria	Burkholderiales	Sutterellaceae			+'
	Proteobacteria	Deltaproteobacteria	Desulfovibionales	Desulfovibrionaceae			+'							+'*			+'*		+'*
	Proteobacteria	Gammaproteobacteria	Alteromondales	Idiomarinaceae															-'*
	Proteobacteria	Gammaproteobacteria	Enterobacterales	Enterobacteriaceae			-'		+'			-' =	+'		+'*			+'*
	Proteobacteria	Gammaproteobacteria	Oceanospirillales	Halmonadaceae															-'*
	Proteobacteria	Gammaproteobacteria	Pseudomonadales	Moraxellaceae	+'*
	Proteobacteria	Gammaproteobacteria	Pseudomonadales	Pseudomonadaceae			-'
	Proteobacteria	Gammaproteobacteria	Pasteurellales	Pasteurellaceae			-'						-'	-'*			+'*		-'*
	Proteobacteria	Gammaproteobacteria	Xanthomonadales	Xanthomonadaceae	+'*														-'*
	Actinobacteria	Actinobacteria	Actinomycetales	Actinomycetaceae			-'												-'*
	Actinobacteria	Actinobacteria	Actinomycetales	Corynebacteriaceae										+'*
	Actinobacteria	Actinobacteria	Bifidobacteriales	Bifidobacteriaceae			-'		-'		+'		+'	+'*					+'*
	Actinobacteria	Actinobacteria	Micrococcales	Brevibacteriaceae															-'*
	Actinobacteria	Actinobacteria	Micrococcales	Intrasporangiaceae															-'*
	Actinobacteria	Actinobacteria	Micrococcales	Micrococcaceae			-'*												-'*
	Actinobacteria	Coriobacteriia	Coriobacteriales	Coriobacteriaceae			-'		+'					+
	Bacteroidetes	Bacteroidia	Bacteroidales	Bacteroidaceae			-'		+'*		+'		-'	-'*
	Bacteroidetes	Bacteroidia	Bacteroidales	Barnesiellaceae							+'*
	Bacteroidetes	Bacteroidia	Bacteroidales	Odoribacteraceae		+'*
	Bacteroidetes	Bacteroidia	Bacteroidales	Porphyromonadaceae		+'*	-'		+'				-'	+'*			+'*
	Bacteroidetes	Bacteroidia	Bacteroidales	Prevotellaceae		-'*	-'*		=	-'*	-'		=		-'*	-'
	Bacteroidetes	Bacteroidia	Bacteroidales	Rikenellaceae	+'*	+'*	+'		+'				-'
	Bacteroidetes	Chitinophagia	Chitinophagales	Chitinophagaceae	+'*
	Bacteroidetes	Flavobacteriia	Flavobacteriales	Flavobacteriaceae			-'*
	Deferribacteres	Deferribacteres	Deferribacterales	Deferribacteraceae		+'*
	Firmicutes	Bacilli	Lactobacillales	Aerococcaceae															+'*
	Firmicutes	Bacilli	Bacillales	Gemellaceae															-'*
	Firmicutes	Bacilli	Lactobacillales	Enterococcaceae		+'*	-				+'*							+'*
	Firmicutes	Bacilli	Lactobacillales	Lactobacillaceae	-'*	+'*	-'			+'*	+'*		+'	+'*				+'*
	Firmicutes	Bacilli	Lactobacillales	Leuconostocaceae													-'*
	Firmicutes	Bacilli	Lactobacillales	Streptococcaceae			-'*						=						-'*
	Firmicutes	Clostridia	Clostridiales	Clostridiaceae			-'		+'*								-'*
	Firmicutes	Clostridia	Clostridiales	Clostridiales incertae sedis IV						-'*
	Firmicutes	Clostridia	Clostridiales	Christensenellaceae							=		-'	+'*
	Firmicutes	Clostridia	Clostridiales	Defluvitaleaceae									-'
	Firmicutes	Clostridia	Clostridiales	Eubacteriaceae			-'												+'*
	Firmicutes	Clostridia	Clostridiales	Lachnospiraceae			-'*		-'*				-'	-'*			+'*	-'*	-'*
	Firmicutes	Clostridia	Clostridiales	Oscillospiraceae			+'
	Firmicutes	Clostridia	Clostridiales	Peptostreptococcaceae			+		-'
	Firmicutes	Clostridia	Clostridiales	Ruminococcaceae			-'		+'	+'	-'		-'				+'*
	Firmicutes	Clostridia	Clostridiales	Tissierellaceae							+'			+'*
	Firmicutes	Erysielpelotrichia	Erysipelotrichales	Coprobacillaceae					-'*
	Firmicutes	Erysielpelotrichia	Erysipelotrichales	Erysipelotrichaceae	+'*	+'*	-'*		-'				=			+'
	Firmicutes	Negativicutes	Acidaminococcales	Acidaminococcaceae			-'						=
	Firmicutes	Negativicutes	Veillonellales	Veillonellaceae			+'		+'				+'
	Fusobacteria	Fusobacteriia	Fusobacteriales	Fusobacteriaceae			-'
	Lentisphaerae	Lentisphaeria	Victivallales	Victivallaceae			-'							+
	Synergistetes	Synergistia	Synergistales	Synergistaceae										+'*
	Verrucomicrobia	Verrucomicrobiae	Verrucomicrobiales	Verrucomicrobiaceae		+'*	+'*		+'*	+'*	+'		=	+'*		+'*	+'*
	Archaea	Nitrosphaeria	Nitrosphaerales	Nitrososphaeraceae	+'*
	Archaea	Methanobacteria	Methanobacteriales	Methanobacteriaceae			+'							+'*					-'*
Phylum	Class	Order	Family	Genus
Proteobacteria	Alphaproteobactera	Sphingomonadales	Sphingomonadaceae	Sphingomonas	+'*
Proteobacteria	Betaproteobacteria	Burkholderiales		Aquabacterium	+'*
Proteobacteria	Betaproteobacteria	Burkholderiales	Oxalobacteraceae	Oxalobacter			+'
Proteobacteria	Betaproteobacteria	Burkholderiales	Sutterellaceae	Parasutturella			+'										+'*
Proteobacteria	Betaproteobacteria	Burkholderiales	Sutterellaceae	Sutterella			+'
Proteobacteria	Deltaproteobacteria	Desulfovibionales	Desulfovibrionaceae	Bilophila		+'*	+'							+'*
Proteobacteria	Deltaproteobacteria	Desulfovibionales	Desulfovibrionaceae	Desulfovibrio	+'*		-'							+'*
Proteobacteria	Gammaproteobacteria	Enterobacterales	Enterobacteriaceae	Escherichia			+'		+'				+'*
Proteobacteria	Gammaproteobacteria	Enterobacterales	Enterobacteriaceae	Klebsiella	+'*		-'*
Proteobacteria	Gammaproteobacteria	Enterobacterales	Morganellaceae	Proteus									+'*
Proteobacteria	Gammaproteobacteria	Pasteurellales	Pasteurellaceae	Haemophilus			-'							-'*
Proteobacteria	Gammaproteobacteria	Pseudomonadales	Moraxellaceae	Acinetobacter	+'*								+'*
Proteobacteria	Gammaproteobacteria	Pseudomonadales	Pseudomonadaceae	Pseudomonas			-'					=
Actinobacteria	Actinobacteria	Actinomycetales	Actinomycetaceae	Actinomyces			-'
Actinobacteria	Actinobacteria	Actinomycetales	Corynebacteriaceae	Corynebacterium										+'*
Actinobacteria	Actinobacteria	Bifidobacteriales	Bifidobacteriaceae	Bifidobacterium			-'	+'*	-'			=		+'*	+'*
Actinobacteria	Actinomycetales	Micrococcaels	Micrococcaceae	Rothia			-'*
Actinobacteria	Coriobacteriia	Coriobacteriales	Coriobacteriaceae	Collinsella			-'										-'*
Actinobacteria	Coriobacteriia	Eggerthellales	Eggerthellaceae	Eggerthella			+'									-
Bacteroidetes	Bacteroidia	Bacteroidales	Bacteroidaceae	Bacteroides			-'	-'*	+'*					-'*			-'*
Bacteroidetes	Bacteroidia	Bacteroidales	Odoribacteraceae	Butyricimonas		+'*											+'*
Bacteroidetes	Bacteroidia	Bacteroidales	Odoribacteraceae	Odoribacter		+'*											+'*
Bacteroidetes	Bacteroidia	Bacteroidales	Porphyromonadaceae	Parabacteroides		+'*	-'		+'					+'*
Bacteroidetes	Bacteroidia	Bacteroidales	Porphyromonadaceae	Porphyromonas										+'*			+'*
Bacteroidetes	Bacteroidia	Bacteroidales	Prevotellaceae	Paraprevotella	+'*
Bacteroidetes	Bacteroidia	Bacteroidales	Prevotellaceae	Prevotella		-'*	-'*	-'*	=			-'				-'	-'*
Bacteroidetes	Bacteroidia	Bacteroidales	Rikenellaceae	Alistipes	+'*		+'							+'*
Bacteroidetes	Chitinophagia	Chitinophagales	Chitinophagaceae	Sedminibacterium	-'*
Bacteroidetes	Flavobacteriia	Flavobacteriales	Flavobacteriaceae	Capnocytophaga			-'*
Bacteroidetes	Flavobacteriia	Flavobacteriales	Flavobacteriaceae	Flavobacteria
Deferribacteres	Deferribacteres	Deferribacterales	Deferribacteraceae	Mucispirillum		+'*
Firmicutes	Bacilli	Bacillales	Bacillaceae	Bacillus
Firmicutes	Bacilli	Bacillales	Staphylococcaceae	Staphylococcus								-'
Firmicutes	Bacilli	Lactobacillales	Enterococcaceae	Enterococcus		+'*	-'					+'	+'*		-'*
Firmicutes	Bacilli	Lactobacillales	Lactobacillaceae	Lactobacillus	-'*	+'*	-'	+'*				+'*		+'*	-'*
Firmicutes	Bacilli	Lactobacillales	Streptococcaceae	Lactococcus			-'
Firmicutes	Bacilli	Lactobacillales	Streptococcaceae	Streptococcus			-'*						+'*
Firmicutes	Clostridia	Clostridiales	Catabacteriaceae	Catabacter				+'*
Firmicutes	Clostridia	Clostridiales	Christensenellaceae	Christensenella				+'*						+'*
Firmicutes	Clostridia	Clostridiales	Clostridiaceae	Butyricicoccus	+'*
Firmicutes	Clostridia	Clostridiales	Clostridiaceae	Clostridium IV	+'*
Firmicutes	Clostridia	Clostridiales	Clostridiaceae	Clostridia			-'										-'*
Firmicutes	Clostridia	Clostridiales	Clostridiaceae	Clostridium XVIII	+'*
Firmicutes	Clostridia	Clostridiales	Clostridiaceae	Clostridium XIVb												+'*
Firmicutes	Clostridia	Clostridiales	Eubacteriaceae	Eubacterium			-'		-'								+'*
Firmicutes	Clostridia	Clostridiales	Lachnospiraceae	Anaerostipes										-'*
Firmicutes	Clostridia	Clostridiales	Lachnospiraceae	Butyrivibrio			-'
Firmicutes	Clostridia	Clostridiales	Lachnospiraceae	Blautia			-'		-'*				-'*	-'*
Firmicutes	Clostridia	Clostridiales	Lachnospiraceae	Coprococcus			-'		-'*					-'*
Firmicutes	Clostridia	Clostridiales	Lachnospiraceae	Dorea			-'	-'*	-'*
Firmicutes	Clostridia	Clostridiales	Lachnospiraceae	Eisenbergiella													+'*
Firmicutes	Clostridia	Clostridiales	Lachnospiraceae	Lachnoscpiraceae incertae sedis	+'*									-'* not classified			+'*
Firmicutes	Clostridia	Clostridiales	Lachnospiraceae	Roseburia			-'		-'*					-'*
Firmicutes	Clostridia	Clostridiales	Lachnospiraceae	Tyzzerella													-'*
Firmicutes	Clostridia	Clostridiales	Oscillospiraceae	Oscillobacter			=
Firmicutes	Clostridia	Clostridiales	Ruminococcaceae	Anaerotruncus	+'*		+							+'*		+'*
Firmicutes	Clostridia	Clostridiales	Ruminococcaceae	Faecalibacterium		-'*	-'	-'*	-'				-'*	-'*	-'*
Firmicutes	Clostridia	Clostridiales	Ruminococcaceae	Hydrogenoanaerobacterium													+'*
Firmicutes	Clostridia	Clostridiales	Ruminococcaceae	Oscillospira				+'*	+'*
Firmicutes	Clostridia	Clostridiales	Ruminococcaceae	Ruminococcus			-'		+'				-'*				+'*
Firmicutes	Clostridia	Clostridiales	Ruminococcaceae	Subdoligranulum			-										+'*
Firmicutes	Clostridia	Clostridiales	Tissierellaceae	Peptoniphilus										+'*
Firmicutes	Clostridia	Clostridiales		Anaerococcus										+'*
Firmicutes	Clostridia	Clostridiales		Flavonifractor												+
Firmicutes	Clostridia	Clostridiales		Intestinimonas													+'*
Firmicutes	Clostridia	Clostridiales		Pseudoflavonifractor			+'
Firmicutes	Erysielpelotrichia	Erysipelotrichales	Erysipelotrichaceae	Catenibacterium												-'
Firmicutes	Erysielpelotrichia	Erysipelotrichales	Erysipelotrichaceae	Coprobacillus			-'							+'*
Firmicutes	Erysielpelotrichia	Erysipelotrichales	Erysipelotrichaceae	Erysipelotrichi			-'*
Firmicutes	Erysielpelotrichia	Erysipelotrichales	Erysipelotrichaceae	Eubacterium			-'*							+'*
Firmicutes	Erysielpelotrichia	Erysipelotrichales	Erysipelotrichaceae	Holdemanella													-'*
Firmicutes	Erysielpelotrichia	Erysipelotrichales	Erysipelotrichaceae	Holdemania	+'*		-'										+'*
Firmicutes	Negativicutes	Acidaminococcales	Acidaminococcaceae	Acidaminococcus			-						+'*
Firmicutes	Negativicutes	Acidaminococcales	Acidaminococcaceae	Phascolarcobacterium			-'*							-'*
Firmicutes	Negativicutes	Selemonadales	Selenomonadaceae	Megamonas									+'*
Firmicutes	Negativicutes	Selemonadales	Selenomonadaceae	Mitsuokella			-'*									-'
Firmicutes	Negativicutes	Veillonellales	Veillonellaceae	Allisonella													-'*
Firmicutes	Negativicutes	Veillonellales	Veillonellaceae	Dialister			+'
Firmicutes	Negativicutes	Veillonellales	Veillonellaceae	Megasphaera			-'*						+'*	+'*		+'
Firmicutes	Negativicutes	Veillonellales	Veillonellaceae	Veillonella		+'*	-'
Fusobacteria	Fusobacteriia	Fusobacteriales	Fusobacteriaceae	Fusobacteria			-'
Lentisphaerae	Lentisphaeria	Victivallales	Victivallaceae	Victivallis			-
Synergistetes	Synergistia	Synergistales	Synergistaceae	Cloacibacillus										+'*
Verrucomicrobia	Verrucomicrobiae	Verrucomicrobiales	Akkermansiaceae	Akkermansia		+'*	+'*		+'*					+'*	+'	+'*	+'*
Archaea	Methanobacteria	Methanobacteriales	Methanobacteriaceae	Methanobacteria			+'								+'
Archaea	Methanobacteria	Methanobacteriales	Methanobacteriaceae	Methanobrevibacter			+'							+'*
Archaea	Methanobacteria	Methanobacteriales	Methanobacteriaceae	Methanosphaera												-'
Archaea	Nitrosphaeria	Nitrospharales	Nitrosphaeraceae	Nitrososphaera	+'*
